# Supplementary material for: High-Speed Image Restoration Based on a Dynamic Vision Sensor
Source: Sensors (Basel). 2026 Jan 23;26(3):781. doi: 10.3390/s26030781 (PMC12899907; doi:10.3390/s26030781)
Supplement: Supplementary file 1 [file sensors-26-00781-s001.zip]

Archive with 1 entries (1 files):
- sensors-4068620-supplementary.pdf
